# Supplementary material for: Multilevel Factors Influencing Nurse–Patient Communication in Linguistically Diverse Healthcare Settings: A Qualitative Descriptive Study in Saudi Arabia
Source: Healthcare (Basel). 2026 Jul 8;14(14):2040. doi: 10.3390/healthcare14142040 (PMC13409682; doi:10.3390/healthcare14142040)
Supplement: Supplementary file 1 [file healthcare-14-02040-s001.zip]

Archive with 1 entries (1 files):
- healthcare-4380340-supplementary.pdf
